# Supplementary material for: Distribution of Streptococcus pneumoniae Serotypes in Nasopharyngeal Carriage Among Children in Indonesia and Estimated Coverage of Pneumococcal Conjugate Vaccines: A Systematic Review
Source: Vaccines (Basel). 2026 May 19;14(5):451. doi: 10.3390/vaccines14050451 (PMC13211392; doi:10.3390/vaccines14050451)
Supplement: Supplementary file 1 [file vaccines-14-00451-s001.zip]

Archive with 1 entries (1 files):
- vaccines-4272353-supplementary.pdf
